# Supplementary material for: Discrete Element Simulation Study of the Accumulation Characteristics for Rice Seeds with Different Moisture Content
Source: Foods. 2022 Jan 22;11(3):295. doi: 10.3390/foods11030295 (PMC8834211; doi:10.3390/foods11030295)
Supplement: Supplementary file 1 [file foods-11-00295-s001.zip]

Archive with 1 entries (1 files):
- foods-1518491-supplementary.pdf
